# Supplementary material for: Anti-Quorum-Sensing Activity of Tryptophan-Containing Cyclic Dipeptides
Source: Mar Drugs. 2022 Jan 19;20(2):85. doi: 10.3390/md20020085 (PMC8924889; doi:10.3390/md20020085)
Supplement: Supplementary file 1 [file marinedrugs-20-00085-s001.zip]

Archive with 1 entries (1 files):
- marinedrugs-1533756-supplementary.pdf
